# Supplementary material for: Immune microenvironment in patients with mismatch‐repair‐proficient oligometastatic colorectal cancer exposed to chemotherapy: the randomized MIROX GERCOR cohort study
Source: Mol Oncol. 2022 Feb 9;16(11):2260–73. doi: 10.1002/1878-0261.13173 (PMC9168761; doi:10.1002/1878-0261.13173)
Supplement: Supplementary file 6 — Table S1. Raw data. [file MOL2-16-2260-s001.xlsx]

## Sheet: MIROX
	Primitive tumor													Metastases
	CD3			CD8		PD-1		Foxp3		PD-L1				Metastase Localisation	CD3			CD8		PD1		Foxp3		PD-L1
Patient number	P-CD3 IF	P- CD3 Stroma	P-CD3 IE	P-CD8 IF	P-CD8 stroma	P-PD1 IF	P-PD1-stroma	P-Foxp3 IF	P-Foxp3 stroma	P -PD-L1 tumoral cells	Site of P- PD-L1 immunostained tumoral cells	P - PD-L1 immune cells	Site of P- PD-L1 immunostained immune cells		M-CD3 IF	M-CD3 Stroma	M-CD3 IE	M-CD8 IF	M-CD8 stroma	M-PD1 IF	M-PD1 stroma	M-Foxp3 IF	M-Foxp3 stroma	M- PD-L1 tumoral cells	Site of M- PD-L1 immunostained tumoral cells	M- PD-L1 immune cells	Site of M- PD-L1 immunostained immune cells
102	1	2	1	0	0	0	0	0	0	0	Non Applicable	<1%	IT + IF	Liver	3	2	0	1	NI	0	0	0	0	0.05	IT	0.1	IT
103	3	1	0	2	0	1	0	0	0	0	Non Applicable	0.05	IT + IF	lung	2	3	3	2	2	1	1	1	2	<1%	IT + IF	0.3	IT + IF
105	3	2	1	0	1	0	0	0	0	0	Non Applicable	<1%	IF	Liver	2	2	2	0	1	0	0	0	0	0	Non Applicable	0	Non Applicable
106	0	1	0	1	0	0	0	0	0	0	Non Applicable	<1%	IF	Liver	2	1	0	1	0	0	0	1	0	0	Non Applicable	0.1	IF
110	1	1	0	1	0	0	0	0	0	0	Non Applicable	<1%	IT + IF	Liver	2	1	1	1	0	1	0	1	0	<1%	IF	0.1	IF
111	1	2	2	1	1	0	0	1	1	0	Non Applicable	0.05	IT	Liver	2	1	0	2	1	0	0	0	0	0	Non Applicable	<1%	IF
112	1	0	0	1	0	0	0	0	0	0	Non Applicable	0	Non applicable	Liver	1	1	0	0	0	1	0	0	0	0%	Non Applicable	<1%	IT + IF
113	2	2	2	1	1	0	0	1	1	0	Non Applicable	0.05	IF	lung	2	1	1	1	1	1	0	1	2	0	Non Applicable	0.2	IF
115	1	1	0	1	1	0	0	0	0	0	Non Applicable	0.01	IF	Liver	2	1	0	1	1	1	1	0	0	0	Non Applicable	0.01	IF
117	1	1	0	1	1	0	0	0	0	<1%	IT	0.05	IT	Liver	2	1	1	1	1	0	0	0	0	0	Non Applicable	<1%	IT + IF
118	1	1	0	1	1	0	0	0	0	0	Non Applicable	0.05	IT	Liver	Non applicable	1	0	Non applicable	0	NI	NI	NI	NI	NI	NI	NI	NI
121	3	1	0	0	0	0	0	0	0	0	Non Applicable	0	Non applicable	Liver	2	2	1	1	1	0	0	0	1	<1%	IF	0.1	IF
501	2	1	0	NA	NA	0	0	0	0	0.01	IT	0.01	IT + IF	Liver	3	2	1	2	1	NI	NI	0	0	NI	NI	NI	NI
503	1	1	0	1	1	0	0	0	0	0	Non Applicable	0	Non applicable	Peritoneum	1	0	0	1	0	0	0	0	0	0	Non Applicable	0	Non Applicable
504	2	2	0	1	1	1	0	0	0	<1%	IT	0.05	IT + IF	Peritoneum	2	1	1	1	1	1	0	1	0	0	Non Applicable	0.1	IF
505	3	3	1	NI	2	0	1	1	1	<1%	IT + IF	0.01	IT	Peritoneum	2	1	NI	NI	NI	NI	NI	NI	NI	0.01	IT	<1%	IT + IF
506	2	3	3	1	1	0	0	0	0	0.01	IF	0.05	IT + IF	Liver	2	1	1	1	1	2	1	0	1	0	Non Applicable	0.05	IF
507	1	3	1	1	2	0	0	0	0	0	Non Applicable	0.01	IF	Liver	2	2	2	1	2	1	1	0	0	0	Non Applicable	<1%	IT + IF
508	1	3	2	1	1	NI	2	0	1	0.01	IF	0.2	IT + IF	peritoneum	2	1	2	1	1	1	0	0	1	<1%	IF	<1%	IT + IF
511	1	2	3	0	1	0	0	0	2	<1%	IT + IF	<1%	IT + IF	Ovary	3	3	3	2	3	1	1	1	2	0.1	IT + IF	0.1	IF
512	1	2	1	1	0	1	0	1	1	0	Non Applicable	0.05	IF	Liver	1	0	0	1	0	1	0	0	0	0	Non Applicable	0.2	IF
513	2	3	2	1	0	0	0	2	2	0.01	IT	0.05	IT + IF	Liver	2	1	1	1	0	1	1	1	0	0	Non Applicable	0.05	IF
515	1	1	0	1	1	1	0	1	1	0	IT	0	IT	Liver	2	0	0	1	0	1	0	0	0	<1%	IF	0.01	IF
518	2	3	1	1	1	0	0	1	1	0.01	IT + IF	0.1	IT + IF	Liver	3	2	3	2	2	1	1	1	1	0.05	IT + IF	0.3	IT + IF
801	1	1	1	1	1	0	1	0	1	0%	Non Applicable	1%	IT	Liver	2	1	0	1	1	2	1	0	0	<1%	IT	0.05	IF
805	1	1	0	1	1	1	1	0	0	0%	Non Applicable	5%	IT	Liver	2	2	0	1	1	1	1	1	1	0	Non Applicable	0.05	IT + IF
814	1	2	1	1	1	0	0	0	0	0%	Non Applicable	10%	IT + IF	Liver	2	2	0	1	1	1	1	0	0	0	Non Applicable	0.01	IF
817	1	2	1	1	1	0	0	0	1	0%	Non Applicable	1%	IT	Liver	2	1	0	1	0	1	0	0	0	0	Non Applicable	<1%	IF
819	1	1	0	1	0	0	0	1	0	<1%	IT	5%	IT + IF	Liver	1	1	0	1	0	0	0	0	0	0	Non Applicable	<1%	IF
820	3	2	3	1	1	2	0	0	2	5%	IT	1%	IT	Liver	2	1	0	2	1	2	0	0	0	<1%	IF	0.05	IF
823	1	1	0	1	0	0	0	0	0	0%	Non Applicable	<1%	IT	Peritoneum	1	0	0	1	0	0	0	0	0	<1%	IT + IF	<1%	IT + IF
824	1	1	0	1	0	0	0	1	2	0%	Non Applicable	1%	IT	Liver	2	1	0	1	0	0	0	0	0	0	Non Applicable	0.05	IF
825	1	2	2	1	1	0	0	1	1	0%	Non Applicable	5%	IT	Lung	1	3	3	1	2	0	1	0	1	0.01	IF	0.01	IF
827	2	2	1	1	1	1	0	1	2	<1%	IT	5%	IT + IF	Liver	2	1	0	1	1	1	0	1	1	<1%	IF	0.05	IF
830	1	2	2	1	1	0	0	1	1	<1%	IT + IF	1%	IF	Liver	2	1	1	1	1	0	0	0	1	0.01	IF	0.05	IF
835	1	1	0	1	0	0	0	1	1	0%	Non Applicable	1%	IT + IF	Liver	2	1	0	1	1	0	0	0	0	<1%	IT	<1%	IF
836	1	1	0	1	1	1	0	0	0	0%	Non Applicable	1%	IT	Liver	1	1	1	1	1	1	0	0	0	0	Non Applicable	0.05	IF
838	0	2	2	0	1	0	1	0	1	0%	Non Applicable	<1%	IT + IF	Liver	3	3	3	2	1	2	1	0	0	0.01	IT + IF	0.05	IF
842	1	3	1	0	1	0	0	0	2	0%	Non Applicable	1%	IT	Liver	2	3	0	2	2	2	2	0	0	0	Non Applicable	0.05	IT + IF
845	3	2	3	1	1	2	1	0	0	0%	Non Applicable	5%	IF	Liver	3	3	3	2	2	2	2	0	1	0.01	IF	0.2	IT + IF
846	2	3	3	1	1	1	1	0	0	5%	IF	5%	IT + IF	Liver	3	2	3	2	2	1	1	1	0	0.01	IF	0.5	IF
851	1	1	1	1	0	0	0	1	0	0%	Non Applicable	1%	IF	Liver	2	2	2	1	1	1	0	0	0	0	Non Applicable	0.01	IF
852	1	2	1	1	1	0	1	1	1	<1%	IT + IF	1%	IF	Liver	2	1	0	2	1	0	0	0	0	<1%	IF	0.05	IF
854	3	3	3	1	1	1	1	2	1	0%	Non Applicable	5%	IT	Liver	3	2	1	2	1	1	0	0	0	0.01	IF	0.05	IF
860	1	1	1	1	1	0	0	1	1	0%	Non Applicable	1%	IT	Liver	2	1	0	1	1	1	0	0	0	0.01	IF	0.05	IF
861	1	1	0	1	1	1	0	0	0	10%	IF	10%	IF	Liver	2	1	0	1	1	1	0	0	0	<1%	IF	0.05	IF
862	1	1	2	0	1	0	0	0	0	0%	Non Applicable	0%	Non applicable	Liver	2	2	1	1	1	1	0	0	0	0.01	IF	0.01	IF
2201	2	2	3	2	1	0	0	0	0	0%	Non Applicable	<1%	IF	Liver	2	1	0	1	1	0	0	0	0	0	Non Applicable	<1%	IF
2202	1	1	0	0	1	0	0	0	1	0%	Non Applicable	5%	IT	Liver	3	2	2	2	2	2	1	0	0	<1%	IF	0.1	IF
2204	3	3	3	1	2	1	1	0	0	0%	Non Applicable	10%	IF	Liver	3	1	0	0	0	1	0	0	0	0	Non Applicable	0.05	IF
2206	2	2	0	1	0	1	0	1	2	<1%	IT	5%	IT + IF	Liver	2	1	1	1	1	0	0	0	0	<1%	IT	0.05	IT
2207	1	2	0	1	1	0	0	0	1	0%	Non Applicable	1%	IT	Liver	2	1	1	1	2	0	0	0	0	<1%	IF	<1%	IF
2211	2	2	0	2	1	1	0	0	0	<1%	IT + IF	5%	IF	Liver	3	1	3	3	1	1	0	0	0	0.01	IF	0.1	IF
2216	1	2	0	1	2	0	0	0	0	<1%	IT	<1%	IT	Liver	2	2	1	2	2	1	0	0	0	0	Non Applicable	0.05	IT + IF
2217	2	3	3	2	2	0	0	1	0	1%	IT + IF	20%	IT + IF	Liver	2	2	3	2	2	0	0	1	1	<1%	IT	0.2	IF
2218	3	3	3	2	2	1	0	1	1	1%	IT + IF	10%	IF	Liver	3	1	1	2	1	2	1	0	0	0.05	IT	0.3	IF
2223	2	2	3	1	1	0	0	1	2	<1%	IF	5%	IT	Liver	3	2	0	2	1	0	0	0	0	0	Non Applicable	0.05	IT + IF
2224	2	1	1	1	1	0	0	0	1	5%	IT + IF	5%	IT + IF	Liver	3	3	2	2	2	0	0	0	0	0.1	IF	0.1	IT
2225	2	2	1	1	1	1	0	1	1	<1%	IF	<1%	IF	Liver	3	1	1	1	1	1	0	0	0	0.01	IT	0.01	IF
2228	2	3	2	1	1	0	0	1	1	1%	IT	20%	IT + IF	Liver	2	3	1	2	3	1	1	0	0	0	Non Applicable	0.2	IF
2230	2	1	1	1	1	1	0	1	1	<1%	IT + IF	5%	IT + IF	Liver	2	3	3	2	2	0	1	0	0	<1%	IT	<1%	IT
2232	2	1	0	1	1	1	0	1	0	0%	Non Applicable	5%	IF	Liver	2	1	1	2	1	0	0	1	1	0.01	IF	0.05	IF
2241	1	1	1	1	1	0	0	1	1	<1%	IT	5%	IT + IF	Liver	2	2	2	1	1	1	1	0	0	0	Non Applicable	0.3	IT + IF
2243	1	1	1	1	0	1	0	1	0	<1%	IF	10%	IF	Liver	2	2	1	1	1	1	2	1	2	0.05	IT	0.1	IT
2246	1	2	2	1	1	1	0	1	2	0	Non Applicable	5%	IT + IF	Liver	2	1	3	1	1	1	0	0	0	<1%	IT + IF	0.01	IF
2247	2	2	2	1	1	1	1	1	1	1%	IT + IF	20%	IT + IF	Liver	3	3	3	3	3	2	2	0	1	0.1	IT + IF	0.1	IF
2249	1	2	0	NI	NI	0	0	0	1	0%	Non Applicable	5%	IT	Liver	2	1	1	1	1	0	0	0	0	0	Non Applicable	<1%	IT + IF
2252	3	NA	NA	1	NA	0	1	1	1	<1%	IT + IF	10%	IT	Liver	1	1	2	1	1	0	0	0	0	0	Non Applicable	0.01	IF
2263	2	3	3	2	2	1	0	1	2	1%	IT	30%	IF	Liver	2	1	1	1	1	1	0	0	0	0	Non Applicable	0.05	IF
2267	2	2	2	1	0	0	0	1	2	0	Non Applicable	0.05	IT + IF	Liver	1	1	0	1	1	1	0	0	0	0	Non Applicable	0.05	IF
2275	3	3	3	1	2	0	1	1	1	<1%	IT	5%	IT + IF	Liver	1	1	1	1	1	0	0	0	0	<1%	IT + IF	0.01	IF
2279	2	1	1	1	1	0	0	1	0	<1%	IT	5%	IF	Liver	2	2	0	1	1	1	0	0	0	0.01	IF	0.05	IT + IF
2283	1	1	1	0	0	0	0	0	1	NI	NI	NI	NI	Liver	2	2	0	1	1	0	0	0	0	0.01	IT	0.01	IF
2284	1	1	3	1	1	0	0	2	1	5%	IT + IF	5%	IT	Liver	2	1	0	1	1	1	0	0	1	<1%	IT	<1%	IT
